# Supplementary material for: CIB1 depletion with docetaxel or TRAIL enhances triple-negative breast cancer cell death
Source: Cancer Cell Int. 2019 Feb 4;19:26. doi: 10.1186/s12935-019-0740-2 (PMC6360800; doi:10.1186/s12935-019-0740-2)
Supplement: Supplementary file 1 — Additional file 1: Table S1. Comprehensive quantification of cell death signaling levels by densitometry. [file 12935_2019_740_MOESM1_ESM.xlsx]

## Sheet: Sheet1
shRNA	shCTRL						* shCIB1						Relative to:
Docetaxel	0 nM		10 nM		35 nM		0		10 nM		35 nM
* shCIB1-1 or -2	-1	-2	-1	-2	-1	-2	-1	-2	-1	-2	-1	-2
pro-PARP (116 kDa)	1	1	0.86 ± 0.45	0.92 ± 0.01	0.67 ± .29	1.1 ± 0.30	0.53 ± 0.24	1.0 ± 0.03	0.27 ± 0.07	0.54 ± 0.05	0.18 ± 0.05	0.49 ± 0.40	shCTRL
Cleaved Caspase-9 (35 kDa)	1	1	2.8 ± 2.1	0.97 ± 0.74	2.0 ± 1.3	0.87 ± 0.36	0.93 ± 0.18	1.8 ± 1.6	2.1 ± 0.84	2.2 ± 1.4	1.7 ± 0.89	1.8 ± 0.97	shCTRL
Cleaved Caspase-8 (19 kDa)	No Detection		1	1	7.6 ± 4.8	4.2 ± 2.5	4.7 ± 5.5	8.7 ± 7.5	16 ± 12	12 ± 8.8	18 ± 14	20 ± 10	shCTRL+Docetaxel 10 nM
Alix-1 (96 kDa)	1	1	1.6 ± 0.55	0.58 ± 0.05	1.9 ± 0.004	0.8 ± 0.48	1.9 ± 0.57	0.88 ± 0.51	1.3 ± 0.37	0.56 ± 0.04	0.74 ± 0.32	0.49 ± 0.19	shCTRL
CIB1 (22 kDa)	1	1	1.8 ± 1.3	1.2 ± 0.61	1.2 ± 0.53	1.1 ± 0.25	0.18 ± 0.12	0.52 ± 0.44	0.10 ± 0.07	0.32 ± 0.11	0.15 ± 0.15	0.31 ± 0.11	shCTRL
shRNA	shCTRL						* shCIB1						Relative to:
TRAIL	0 ng/mL		5 ng/mL		10 ng/mL		0 ng/mL		5 ng/mL		10 ng/mL
* shCIB1-1 or -2	-1	-2	-1	-2	-1	-2	-1	-2	-1	-2	-1	-2
pro-PARP (116 kDa)	1	1	0.87 ± 0.27	0.99 ± 0.12	0.93 ± 0.14	0.77 ± 0.29	0.57 ± 0.18	0.62 ± 0.10	0.35 ± 0.18	0.38 ± 0.23	0.16 ± 0.11	0.25 ± 0.06	shCTRL
Cleaved Caspase-9 (35 kDa)	1		0.95 ± 0.04	1.2 ± 0.36	0.32 ± 0.03	1.4 ± 0.51	3.9 ± 2.9	1.2 ± 0.67	4.1 ± 0.95	1.0 ± 0.66	3.9 ± 2.0	0.75 ± 0.57	shCTRL
Cleaved Caspase-8 (19 kDa)	No Detection						1	1	3.3 ± 2.1	2.28 ± 0.69	6.5 ± 5.9	4.6 ± 2.5	* shCIB1
Alix-1 (96 kDa)	1	1	0.81 ± 0.25	1.0 ± 0.24	0.4 ± 0.03	1.1 ± 0.36	0.53 ± 0.06	0.73 ± 0.19	0.51 ± 0.45	0.45 ± 0.21	0.26 ± 0.29	0.26 ± 0.09	shCTRL
CIB1 (22 kDa)	1	1	0.95 ± 0.31	0.85 ± 0.11	0.56 ± 0.38	0.77 ± 0.02	0.26 ± 0.21	0.31 ± 0.15	0.29 ± 0.15	0.31 ± 0.08	0.21 ± 0.03	0.29 ± 0.02	shCTRL
